# Supplementary material for: Review: Enteric Methane Emissions Across Physiological Stages and Dietary NDF/NFC Ratios in Holstein Dairy Cattle—Implications for China’s Carbon Mitigation
Source: Animals (Basel). 2026 May 30;16(11):1684. doi: 10.3390/ani16111684 (PMC13255636; doi:10.3390/ani16111684)
Supplement: Supplementary file 1 [file animals-16-01684-s001.zip]

Archive with 1 entries (1 files):
- animals-4280702-supplementary.xlsx
