# Supplementary material for: Review: Enteric Methane Emissions Across Physiological Stages and Dietary NDF/NFC Ratios in Holstein Dairy Cattle—Implications for China’s Carbon Mitigation
Source: Animals (Basel). 2026 May 30;16(11):1684. doi: 10.3390/ani16111684 (PMC13255636; doi:10.3390/ani16111684)
Supplement: Supplementary file 1 [file animals-16-01684-s001.zip › animals-4280702-supplementary.xlsx]

## Sheet: Table S1
Table S1. Methane emissions and apparent nutrient digestibility in heifers at different ages.
Items	Group			SEM	P-value
	Nine-month-old heifers	Twelve-month-old heifers	Fifteen-month-old heifers
CH4 emission
CH4 production, g/d	117.7c	159.7b	229.58a	10.342	0.022
CH4 yield, g/kg·DMI	19.70c	20.16b	23.17a	1.681	0.017
CH4E/GEI, %	6.10c	6.69b	7.69a	0.728	0.046
CH4 intensity, g/kg·BW0.75	1.66c	1.97b	2.39a	0.207	0.032
Apparent digestibility
DM, %	74.76	73.5	75.67	4.865	0.0731
OM, %	76.83	77.1	77.86	2.961	0.0968
CP, %	65.64	65.64	72.67	3.613	0.0562
EE, %	85.59	83.24	82.1	3.928	0.0868
NDF, %	76.85a	69.41b	75.38a	2.866	0.036
ADF, %	72.89a	66.69b	73.51a	3.167	0.043
BW0.75=metabolic body weight. The one-way ANOVA procedure was used for mean comparison, and means with different letters within a row are significantly different (P<0.05). n=15.

## Sheet: Table S2
Table S2. Lactation performance, methane emissions, and apparent nutrient digestibility in lactating cows at different lactation periods.
Items	Group			SEM	P-value
	Early-lactation cows	Mid-lactation cows	Late-lactation cows
Milk production, kg/d	19.33a	13.59b	14.98b	1.935	0.043
FCM production, kg/d	23.55a	13.17b	14.14b	2.134	0.048
CH4 emission
CH4 production, g/d	391.86	399.8	395.61	13.256	0.861
CH4 yield, g/kg·DMI	25.41b	34.50a	26.18b	2.396	0.045
CH4E/GEI, %	8.22b	10.58a	9.17b	0.808	0.037
CH4 intensity, g/kg·FCM	16.64b	31.67a	27.96ab	2.502	0.041
CH4 intensity, g/kg·BW0.75	3.37a	3.08ab	2.62a	0.267	0.043
Apparent digestibility
NDF, %	80.88	82.46	80.43	5.642	0.0645
ADF, %	73.36	75.26	73.12	4.918	0.073
The one-way ANOVA procedure was used for mean comparison, and means with different letters within a row are significantly different (P<0.05). n=12.

## Sheet: Table S3
Table S3. Methane emissions and rumen fermentation parameters in dry cows of different parities.
Items	Group				SEM	P-value
	First parity	Second parity	Third parity	Fourth and older parity
CH4 emission
CH4 production, g/d	300.2c	334.6b	357.7a	356.1a	12.15	0.019
CH4 intensity, g/kg·BW0.75	2.17b	2.36a	2.37a	2.36a	0.132	0.036
Rumen fermentation parameters
Total VFA, mmol/L	84.97	83.85	78.84	76.94	5.733	0.21
Acetate, %	66.43	66.3	67.25	65.92	0.869	0.17
Propionate, %	19	19.12	18.47	19.21	0.791	0.4
Butyrate, %	9.98	10.14	9.26	10.06	0.545	0.15
Isobutyrate, %	1.1	0.97	1.12	1.05	0.136	0.33
Valerate, %	1.64	1.78	1.85	1.76	0.088	0.051
Isovalerate, %	1.84	1.69	2.05	2	0.2	0.1
A/P	3.51	3.5	3.71	3.49	0.198	0.32
BW0.75=metabolic body weight. The one-way ANOVA procedure was used for mean comparison, and means with different letters within a row are significantly different (P<0.05). n=12.

## Sheet: Table S4
Table S4. Methane emissions from heifers that were fed diets with different NDF/NFC ratios.
Items	Group			SEM	P-value
	Low NDF/NFC ratio	Medium NDF/NFC ratio	High NDF/NFC ratio
Fifteen-CH4 production, g/d	193.8c	214.9b	229.6a	9.77	0.016
Twelve-CH4 production, g/d	119.1c	133.4b	159.7a	5.099	0.008
Nine-CH4 production, g/d	97.60c	107.10b	117.70a	3.121	0.029
Fifteen-CH4 yield, g/kg·DMI	16.92c	19.94b	23.17a	1.127	0.03
Twelve-CH4 yield, g/kg·DMI	13.07c	14.93b	20.16a	0.823	0.021
Nine-CH4 yield, g/kg·DMI	14.18c	16.46b	19.70a	0.731	0.017
Fifteen-CH4E/GEI, %	5.68c	6.65b	7.69a	0.392	0.033
Twelve-CH4E/GEI, %	4.39c	4.98b	6.69a	0.41	0.043
Nine-CH4E/GEI, %	4.24c	5.05b	6.10a	0.426	0.012
Fifteen-CH4 intensity, g/kg·BW0.75	2.02c	2.26b	2.39a	0.095	0.034
Twelve-CH4 intensity, g/kg·BW0.75	1.43c	1.61b	1.97a	0.088	0.028
Nine-CH4 intensity, g/kg·BW0.75	1.43c	1.54b	1.66a	0.061	0.036
BW0.75=metabolic body weight. The one-way ANOVA procedure was used for mean comparison, and means with different letters within a row are significantly different (P<0.05). n=5.

## Sheet: Table S5
Table S5. Methane emissions from lactating cows that were fed diets with different NDF/NFC ratios.
Items	Group			SEM	P-value
	Low NDF/NFC ratio	Medium NDF/NFC ratio	High NDF/NFC ratio
Late-CH4 production, g/d	241.8c	329.3b	395.6a	9.738	0.01
Middle-CH4 production, g/d	261.0c	331.4b	399.8a	8.125	0.01
Early-CH4 production, g/d	325.2c	347.2b	391.9a	8.531	0.01
Late-CH4 yield, g/kg·DMI	15.69c	20.60b	26.18a	1.297	0.012
Middle-CH4 yield, g/kg·DMI	17.06c	24.94b	34.50a	1.356	0.003
Early-CH4 yield, g/kg·DMI	15.58c	18.86b	25.41a	1.132	0.008
Late-CH4E/GEI, %	5.06c	8.04b	9.17a	0.185	0.006
Middle-CH4E/GEI, %	5.19c	7.62b	10.58a	0.201	0.004
Early-CH4E/GEI, %	4.87c	5.91b	8.22a	0.235	0.001
Late-CH4 intensity, g/kg·FCM	16.94c	17.53b	27.96a	0.592	<0.001
Middle-CH4 intensity, g/kg·FCM	13.41c	21.55b	31.67a	0.517	<0.001
Early-CH4 intensity, g/kg·FCM	13.03b	17.77a	16.64a	0.318	<0.001
Late-CH4 intensity, g/kg·BW0.75	1.58c	2.45b	2.62a	0.032	0.017
Middle-CH4 intensity, g/kg·BW0.75	2.06c	2.60b	3.08a	0.059	0.033
Early-CH4 intensity, g/kg·BW0.75	2.89c	3.07b	3.37a	0.046	0.09
BW0.75=metabolic body weight. The one-way ANOVA procedure was used for mean comparison, and means with different letters within a row are significantly different (P<0.05). n=4.

## Sheet: Table S6
Table S6. Prediction equations of enteric methane emissions for Chinese lactating Holstein dairy cows and extant methane prediction equations.
Equation	R2	P-value	Eq.
CH4-E (MJ d–1)=7.89(±1.541)+0.628(±0.1250)×DM intake (kg d–1)	0.786	0.026	（1）
CH4-E (MJ d–1)=8.97(±1.372)+1.522(±0.2151)×NDF intake (kg d–1)	0.64	0.027	（2）
CH4-E (MJ d–1)=1.02(±0.048)+0.855(±0.1436)×DM intake+0.131(±0.0225)×NDF content (% of DM)	0.451	0.031	（3）
CH4-E (MJ d–1)=8.91(±1.400)+0.452(±0.1773)×FCM yield (kg d–1)	0.744	0.02	（4）
CH4-E (MJ d–1)=2.09(±0.107)+0.063(±0.0114)×GE intake (MJ d–1)	0.746	0.031	（5）
CH4-E (MJ d–1)=GE intake (MJ d–1)×Y m	——	——	IPCC (2006)
CH4-E (MJ d–1)=0.0547×GE intake (MJ d–1)+3.234	——	——	Yan et al. (2000)
CH4-E (MJ d–1)=(13.3×DM intake (kg d–1))+124)×55.65/1000	——	——	Niu et al. (2018) (1)
CH4-E (MJ d–1)=(0.0391×GE intake (MJ d–1)+7.13)×55.65/1000	——	——	Niu et al. (2018) (2)
CH4-E (MJ d–1)=(13.6×DM intake (kg d–1)+3.43×NDF content (% of DM)+33.2)×55.65/1000	——	——	Niu et al. (2018) (3)

## Sheet: Table S7
Table S7. Mean square prediction error analysis using developed and extant methane prediction equations.
Equation	Evaluation parameters
	RMSPE (%)	ECT (%)	ER (%)	ED (%)	CCC	r	Cb	μ
（1）	17.7	0.05	0.18	99.83	0.88	0.84	0.96	0.024
（2）	18.2	0.64	19.54	89.83	0.85	0.59	0.91	0.018
（3）	29.6	0.31	19.12	80.55	0.77	0.7	0.91	0.029
（4）	31.7	0.28	21.46	78.17	0.62	0.74	0.94	0.034
（5）	19.1	0.07	2.01	97.88	0.86	0.72	0.96	0.011
IPCC (2006)	36.4	21.5	24.56	53.91	0.71	0.71	0.72	0.32
Yan et al. (2000)	31.1	39.8	48.52	11.69	0.66	0.69	0.67	0.62
Niu et al. (2018) (1)	28.5	44.1	41.12	14.85	0.64	0.74	0.76	0.74
Niu et al. (2018) (2)	34.7	51.5	24.16	24.38	0.52	0.72	0.74	0.251
Niu et al. (2018) (3)	27.5	12.7	77.45	9.83	0.78	0.77	0.74	0.002
RMSPE=root mean square prediction error (RMSPE) expressed as a percentage of the observed mean; ECT=error due to bias, as a percentage of total RMSPE; ER=error due to regression, as a percentage of total RMSPE; ED=error due to disturbance, as a percentage of total RMSPE; CCC=concordance correlation coefficient; r=correlation coefficient estimate; Cb=bias correction factor; μ=location shift relati…

## Sheet: Table S8
Table S8. Composition and nutrient levels of basal diets for Holstein heifers (DM basis %)
Items	Content
	9-month-old Holstein heifers	12-month-old Holstein heifers	15-month-old Holstein heifers
Ingredients
Chinese wildrye hay	0	14	7
Alfalfa hay	28	14	21
Corn silage	42	42	42
Concentrate	30	30	30
Total	100	100	100
Nutrient levels
DM (airdry basis)	93.63	93.88	93.88
OM	91.78	93.13	93.13
GE (MJ/kg)	17.97	16.77	16.77
ME (MJ/kg)	11.49	10.2	10.2
CP	15.67	14.12	14.12
EE	4.12	3.73	3.73
Ash	8.23	6.87	6.87
NDF	37.77	36.8	36.8
ADF	15.62	19.82	19.82
NFC	34.21	41.24	41.24
Ca	0.47	0.34	0.34
P	0.24	0.17	0.17

## Sheet: Table S9
Table S9. Composition and nutrient levels of basal diets for Holstein lactating cows (DM basis %)
Items	Content
	Early-lactation cows	Mid-lactation cows	Late-lactation cows
Ingredients
Chinese wildrye hay	6.63	9.01	10.62
Oat grass	6.63	5.96	10.62
Alfalfa hay	13.35	12	5.35
Steam pressed corn	20.58	18.51	14.55
Concentrate	21.64	23.32	13.74
Sugar powder	0	3.27	0
NaHCO3	1.35	1.15	0
Tofukasu	0	0	1.93
Brewer's grain	0	0	7.38
Corn silage	29.82	26.79	35.81
Total	100	100	100
Nutrient levels
NEL (MJ/kg)	5.81	5.87	5.52
GE (MJ/kg)	17.21	18.14	17.57
DM (airdry basis)	97.68	96.32	93.73
OM	89.25	90.61	91.5
CP	16.43	16.06	16.41
EE	4.34	2.84	2.75
NDF	41.67	46.32	49.11
ADF	14.33	14.87	16.1
NFC	26.82	25.38	23.37

## Sheet: Table S10
Table S10. Composition and nutrient levels of basal diets for Holstein dry cows (DM basis %)
Items	Content
Ingredients
Oat hay	21.37
Chinese wildrye hay	17.82
Corn silage	45.8
Soybean meal	3.05
DDGS	2.55
Wheat bran	5.09
Premix	4.32
Total	100
Nutrient levels
NEL (MJ/kg)	5.02
DM	96.49
EE	2.71
CP	11.4
Ash	8.06
NDF	58.07
ADF	29.51

[truncated: 2 more sheets: Table S11, Table S12]
